# Supplementary material for: Cytotoxic and Anti-Inflammatory Activities of Dihydroisocoumarin and Xanthone Derivatives from Garcinia picrorhiza
Source: Molecules. 2021 Nov 1;26(21):6626. doi: 10.3390/molecules26216626 (PMC8587515; doi:10.3390/molecules26216626)
Supplement: Supplementary file 1 [file molecules-26-06626-s001.zip]

Archive with 1 entries (1 files):
- molecules-1390066-supplementary.pdf
